# Supplementary material for: The evolution of competition and policing: opposing selection within and among groups
Source: BMC Evol Biol. 2007 Oct 25;7:203. doi: 10.1186/1471-2148-7-203 (PMC2222249; doi:10.1186/1471-2148-7-203)
Supplement: Additional file 2 — Two-locus family tales. Family tables for full and half sib families with both two alleles segregating at each locus. [file 1471-2148-7-203-S2.xls]

## Sheet: Half Sib Structure
			Frequency Offspring Genotypes
	Mom	Frequency	AABB	AABb	AAbb	AaBB	AaBb	Aabb	aaBB	aaBb	aabb	zi	ai	q	u	wi	DAABB	DAABb	DAAbb	DAaBB	DAaBb	DAabb	DaaBB	DaaBb	Daabb	Dt	Dq
1	AABB	p^2*t^2	p*t	p*u	0	q*t	q*u	0	0	0	0	z0+q*za	a0+u*aa	(q/2)	(u/2)	(1-c*a1)*(1-(z1*(1-a1)))	p*t*(aa*c*u/(1-c*a1)-q*za*(1-a1)/(z1*(1-c*a1)))	p*u*(-aa*c*t/(1-c*a1)-q*za*(1-a1)/(z1*(1-c*a1)))	0	q*t*(aa*c*u/(1-c*a1)+p*za*(1-a1)/(z1*(1-c*a1)))	q*u*(-aa*c*t/(1-c*a1)+p*za*(1-a1)/(z1*(1-c*a1)))	0	0	0	0	-aa*c*t*u/(2*(1-c*a1))	p*q*za*(1-a1)/(2*z1*(1-c*a1))
2	AABb	2*p^2*t*u	p*t/2	p/2	p*u/2	q*t/2	q/2	q*u/2	0	0	0	z0+q*za	a0+aa*(u+1/2)	(q/2)	(u/2+1/4)	(1-c*a2)*(1-(z2*(1-a2)))	(p t/2)(aa c*(1/2 + u)/(1 - c a2) - q za*(1 - a2)/((1 - a2 c) (z2)))	(p/2) (-aa c*(1/2 - u)/(1 - c a2) - q za*(1 - a2)/((1 - a2 c) (z2)))	(p*u/2)*(-aa c*(t + 1/2)/(1 - a2 c) - q za*(1 - a2)/((1 - a2 c) (z2)))	(q t/2)*( aa c*(1/2 + u)/(1 - c*a2) + za*p*(1 - a2)/((1 - a2*c) (z2)))	(q/2) (-aa c*(1/2 - u)/(1 - a2 c) + za*p*(1 - a2)/(z2*(1 - c a2)))	(q*u/2)(-aa c*(t + 1/2)/(1 - a2 c) + za*p*(1 - a2)/((1 - a2 c) (z2)))	0	0	0	-aa*c*(1/(8*(1-c*a2))+u*t/(2*(1-c*a2)))	p*q*za*(1-a2)/(2*z2*(1-c*a2))
3	AAbb	p^2*u^2	0	p*t	p*u	0	q*t	q*u	0	0	0	z0+q*za	a0+aa*(u+1)	(q/2)	(u/2+1/2)	(1-c*a3)*(1-(z3*(1-a3)))	0	p*t*(aa*c*u/(1-c*a3)-q*za*(1-a3)/(z3*(1-c*a3)))	p*u*(-aa*c*t/(1-a3*c)-q*za*(1-a3)/(z3*(1-c*a3)))	0	q*t*(aa*c*u/(1-c*a3)+p*za*(1-a3)/(z3*(1-c*a3)))	q*u*(-aa*c*t/(1-a3*c)+p*za*(1-a3)/(z3*(1-c*a3)))	0	0	0	-aa*c*t*u/(2*(1-c*a3))	p*q*za*(1-a3)/(2*z3*(1-c*a3))
4	AaBB	2*p*q*t^2	p*t/2	p*u/2	0	t/2	u/2	0	q*t/2	q*u/2	0	z0+za*(q+1/2)	a0+u*aa	(q/2+1/4)	(u/2)	(1-c*a4)*(1-(z4*(1-a4)))	(p*t/2)*(aa*c*u/(1-c*a4)-za*(1-a4)*(1/2+q)/(z4*(1-a4*c)))	(p*u/2)*(-aa*c*t/(1-c*a4)-za*(1/2+q)*(1-a4)/(z4*(1-a4*c)))	0	(t/2)*(aa*c*u/(1-c*a4)+za*(1/2-q)*(1-a4)/(z4*(1-c*a4)))	(u/2)*(-aa*c*t/(1-c*a4)+za*(1/2-q)*(1-a4)/(z4*(1-c*a4)))	0	(q*t/2)*(aa*c*u/(1-c*a4)+za*(p+1/2)*(1-a4)/(z4*(1-c*a4)))	(q*u/2)*(-aa*c*t/(1-c*a4)+za*(p+1/2)*(1-a4)/(z4*(1-c*a4)))	0	-aa*c*t*u/(2*(1-c*a4))	za*(1-a4)/(z4*(1-c*a4))*(1/8+p*q/2)
5	AaBb	4*p*q*t*u	p*t/4	p/4	p*u/4	t/4	0.25	u/4	q*t/4	q/4	q*u/4	z0+za*(q+1/2)	a0+aa*(u+1/2)	(q/2+1/4)	(u/2+1/4)	(1-c*a5)*(1-(z5*(1-a5)))	(p*t/4)*(aa*c*(1/2+u)/(1-c*a5)-za*(1/2+q)*(1-a5)/(z5*(1-c*a5)))	(p/4)*(-aa*c*(1/2-u)/(1-c*a5)-za*(1/2+q)*(1-a5)/(z5*(1-c*a5)))	(p*u/4)*(-aa*c*(1/2+t)/(1-c*a5)-za*(1/2+q)*(1-a5)/(z5*(1-c*a5)))	(t/4)*(aa*c*(1/2+u)/(1-c*a5)+za*(1/2-q)*(1-a5)/(z5*(1-c*a5)))	(1/4)*(-aa*c*(1/2-u)/(1-c*a5)+za*(1/2-q)*(1-a5)/(z5*(1-c*a5)))	(u/4)*(-aa*c*(1/2+t)/(1-c*a5)+za*(1/2-q)*(1-a5)/(z5*(1-c*a5)))	(q*t/4)*(aa*c*(1/2+u)/(1-c*a5)+za*(1/2+p)*(1-a5)/(z5*(1-c*a5)))	(q/4)*(-aa*c*(1/2-u)/(1-c*a5)+za*(1/2+p)*(1-a5)/(z5*(1-c*a5)))	(q*u/4)*(-aa*c*(1/2+t)/(1-c*a5)+za*(1/2+p)*(1-a5)/(z5*(1-c*a5)))	-aa*c*(1/(8*(1-c*a5))+u*t/(2*(1-c*a5)))	za*(1-a5)/(z5*(1-c*a5))*(1/8+p*q/2)
6	Aabb	2*p*q*u^2	0	p*t/2	p*u/2	0	t/2	u/2	0	q*t/2	q*u/2	z0+za*(q+1/2)	a0+aa*(u+1)	(q/2+1/4)	(u/2+1/2)	(1-c*a6)*(1-(z6*(1-a6)))	0	(p*t/2)*(aa*c*u/(1-c*a6)-za*(1/2+q)*(1-a6)/(z6*(1-c*a6)))	(p*u/2)*(-aa*c*t/(1-c*a6)-za*(1/2+q)*(1-a6)/(z6*(1-c*a6)))	0	(t/2)*(aa*c*u/(1-c*a6)+za*(1/2-q)*(1-a6)/(z6*(1-c*a6)))	(u/2)*(-aa*c*t/(1-c*a6)+za*(1/2-q)*(1-a6)/(z6(1-c*a6)))	0	(q*t/2)*(aa*c*u/(1-c*a6)+za*(1/2+p)*(1-a6)/(z6*(1-c*a6)))	(q*u/2)*(-aa*c*t/(1-c*a6)+za*(1/2+p)*(1-a6)/(z6*(1-c*a6)))	-aa*c*t*u/(2*(1-c*a6))	za*(1-a6)/(z6*(1-c*a6))*(1/8+p*q/2)
7	aaBB	q^2*t^2	0	0	0	p*t	p*u	0	q*t	q*u	0	z0+za*(q+1)	a0+u*aa	(q/2+1/2)	(u/2)	(1-c*a7)*(1-(z7*(1-a7)))	0	0	0	(p*t)*(aa*c*u/(1-c*a7)-q*za*(1-a7)/(z7*(1-c*a7)))	(p*u)*(-aa*t*c/(1-c*a7)-q*za*(1-a7)/(z7*(1-c*a7)))	0	(q*t)*(aa*c*u/(1-c*a7)+p*za*(1-a7)/(z7*(1-c*a7)))	(q*u)*(-aa*c*t/(1-c*a7)+p*za*(1-a7)/(z7*(1-c*a7)))	0	-aa*c*t*u/(2*(1-c*a7))	p*q*za*(1-a7)/(2*z7*(1-c*a7))
8	aaBb	2*q^2*t*u	0	0	0	p*t/2	p/2	p*u/2	q*t/2	q/2	q*u/2	z0+za*(q+1)	a0+aa*(u+1/2)	(q/2+1/2)	(u/2+1/4)	(1-c*a8)*(1-(z8*(1-a8)))	0	0	0	(p*t/2)*(aa*c*(1/2+u)/(1-c*a8)-q*za*(1-a8)/(z8*(1-c*a8)))	(p/2)*(-aa*c*(1/2-u)/(1-c*a8)-q*za*(1-a8)/(z8*(1-c*a8)))	(p*u/2)*(-aa*c*(1/2+t)/(1-c*a8)-q*za*(1-a8)/(z8*(1-c*a8)))	(q*t/2)*(aa*c*(1/2+u)/(1-c*a8)+za*p*(1-a8)/(z8*(1-c*a8)))	(q/2)*(-aa*c*(1/2-u)/(1-c*a8)+za*p*(1-a8)/(z8(1-c*a8)))	(q*u/2)*(-aa*c*(1/2+t)/(1-c*a8)+za*p*(1-a8)/(z8*(1-c*a8)))	-aa*c*(1/(8*(1-c*a8))+u*t/(2*(1-c*a8)))	p*q*za*(1-a8)/(2*z8*(1-c*a8))
9	aabb	q^2*u^2	0	0	0	0	p*t	p*u	0	q*t	q*u	z0+za*(q+1)	a0+aa*(u+1)	(q/2+1/2)	(u/2+1/2)	(1-c*a9)*(1-(z9*(1-a9)))	0	0	0	0	(p*t)*(aa*c*u/(1-c*a9)-q*za*(1-a9)/(z9*(1-c*a9)))	(p*u)*(-aa*c*t/(1-c*a9)-q*za*(1-a9)/(z9*(1-c*a9)))	0	(q*t)*(aa*c*u/(1-c*a9)+p*za*(1-a9)/(z9*(1-c*a9)))	(q*u)*(-aa*c*t/(1-c*a9)+p*za*(1-a9)/(z9*(1-c*a9)))	-aa*c*t*u/(2*(1-c*a9))	p*q*za*(1-a9)/(2*z9*(1-c*a9))

## Sheet: Full Sib Structure
Family Type	Parent 1	Parent 2	Family Frequency	f(A)	f(B)	AABB	AaBB	aaBB	AABb	AaBb	aaBb	AAbb	Aabb	aabb	zi	zi	ai	wi	DAABB	DAaBB	DaaBB	DAABb	DAaBb	DaaBb	DAAbb	DAabb	Daabb	Delta q	Delta u
1	AABB	AABB	p^4*t^4	1	1	1	0	0	0	0	0	0	0	0	z0+0*za	z0	a0	(1-c*a1)*(1-(z1*(1-a1)))	0	0	0	0	0	0	0	0	0	0	0
2	AABB	AaBB	4*p^3*q*t^4	0.75	1	0.5	0.5	0	0	0	0	0	0	0	z0+0.5*za	z0+za/2	a0	(1-c*a2)*(1-(z2*(1-a2)))	-za(1-a2)/(4*z2*(1-a2*c))	za(1-a2)/(4*z2*(1-a2*c))	0	0	0	0	0	0	0	za(1-a2)/(8*z2*(1-a2*c))	0
3	AABB	aaBB	2*p^2*q^2*t^4	0.5	1	0	1	0	0	0	0	0	0	0	z0+1*za	z0+za	a0	(1-c*a3)*(1-(z3*(1-a3)))	0	0	0	0	0	0	0	0	0	0	0
4	AABB	AABb	4*p^4*t^3*u	1	0.75	0.5	0	0	0.5	0	0	0	0	0	z0+0*za	z0	a0+aa/2	(1-c*a4)*(1-(z4*(1-a4)))	aa*c/(4*(1-c*a4))	0	0	-aa*c/(4*(1-c*a4))	0	0	0	0	0	0	-aa*c/(8*(1-c*a4))
5	AABB	AaBb	8*p^3*q*t^3*u	0.75	0.75	0.25	0.25	0	0.25	0.25	0	0	0	0	z0+0.5*za	z0+za/2	a0+aa/2	(1-c*a5)*(1-(z5*(1-a5)))	aa*c/(8*(1-c*a5))-za*(1-a5)/(8*z5*(1-c*a5))	aa*c/(8*(1-c*a5))+za*(1-a5)/(8*z5*(1-c*a5))	0	-aa*c/(8*(1-c*a5))-za*(1-a5)/(8*z5*(1-c*a5))	-aa*c/(8*(1-c*a5))+za*(1-a5)/(8*z5*(1-c*a5))	0	0	0	0	za*(1-a5)/(8*z5*(1-c*a5))	-aa*c/(8*(1-c*a5))
6	AABB	aaBb	4*p^2*q^2*t^3*u	0.5	0.75	0	0.5	0	0	0.5	0	0	0	0	z0+1*za	z0+za	a0+aa/2	(1-c*a6)*(1-(z6*(1-a6)))	0	aa*c/(4*(1-a6*c))	0	0	-aa*c/(4*(1-a6*c))	0	0	0	0	0	-aa*c/(8*(1-a6*c))
7	AABB	AAbb	2*p^4*t^2*u^2	1	0.5	0	0	0	1	0	0	0	0	0	z0+0*za	z0	a0+aa	(1-c*a7)*(1-(z7*(1-a7)))	0	0	0	0	0	0	0	0	0	0	0
8	AABB	Aabb	4*p^3*q*t^2*u^2	0.75	0.5	0	0	0	0.5	0.5	0	0	0	0	z0+0.5*za	z0+za/2	a0+aa	(1-c*a8)*(1-(z8*(1-a8)))	0	0	0	-za*(1-a8)/(4*z8*(1-c*a8))	za*(1-a8)/(4*z8*(1-c*a8))	0	0	0	0	za*(1-a8)/(8*z8*(1-c*a8))	0
9	AABB	aabb	2*p^2*q^2*t^2*u^2	0.5	0.5	0	0	0	0	1	0	0	0	0	z0+1*za	z0+za	a0+aa	(1-c*a9)*(1-(z9*(1-a9)))	0	0	0	0	0	0	0	0	0	0	0
10	AaBB	AaBB	4*p^2*q^2*t^4	0.5	1	0.25	0.5	0.25	0	0	0	0	0	0	z0+1*za	z0+za	a0	(1-c*a10)*(1-(z10*(1-a10)))	-za*(1-a10)/(4*z10*(1-c*a10))	0	za*(1-a10)/(4*z10*(1-c*a10))	0	0	0	0	0	0	za*(1-a10)/(4*z10*(1-c*a10))	0
11	AaBB	aaBB	4*p*q^3*t^4	0.25	1	0	0.5	0.5	0	0	0	0	0	0	z0+1.5*za	z0+3*za/2	a0	(1-c*a11)*(1-(z11*(1-a11)))	0	-za*(1-a11)/(4*z11*(1-c*a11))	za*(1-a11)/(4*z11*(1-c*a11))	0	0	0	0	0	0	za*(1-a11)/(8*z11*(1-c*a11))	0
12	AaBB	AABb	8*p^3*q*t^3*u	0.75	0.75	0.25	0.25	0	0.25	0.25	0	0	0	0	z0+0.5*za	z0+za/2	a0+aa/2	(1-c*a12)*(1-(z12*(1-a12)))	aa*c/(8*(1-c*a12))-za*(1-a12)/(8*z12*(1-c*a12))	aa*c/(8*(1-c*a12))+za*(1-a12)/(8*z12*(1-c*a12))	0	-aa*c/(8*(1-c*a12))-za*(1-a12)/(8*z12*(1-c*a12))	-aa*c/(8*(1-c*a12))+za*(1-a12)/(8*z12*(1-c*a12))	0	0	0	0	za*(1-a12)/(8*z12*(1-c*a12))	-aa*c/(8*(1-c*a12))
13	AaBB	AaBb	16*p^2*q^2*t^3*u	0.5	0.75	0.125	0.25	0.125	0.125	0.25	0.125	0	0	0	z0+1*za	z0+za	a0+aa/2	(1-c*a13)*(1-(z13*(1-a13)))	aa*c/(16*(1-c*a13))-za*(1-a13)/(8*z13*(1-c*a13))	aa*c/(8*(1-c*a13))	aa*c/(16*(1-c*a13))+za*(1-a13)/(8*z13*(1-c*a13))	-aa*c/(16*(1-c*a13))-za*(1-a13)/(8*z13*(1-c*a13))	-aa*c/(8*(1-c*a13))	-aa*c/(16*(1-c*a13))+za*(1-a13)/(8*z13*(1-c*a13))	0	0	0	za*(1-a13)/(4*z13*(1-c*a13))	-aa*c/(8*(1-c*a13))
14	AaBB	aaBb	8*p*q^3*t^3*u	0.25	0.75	0	0.25	0.25	0	0.25	0.25	0	0	0	z0+1.5*za	z0+3*za/2	a0+aa/2	(1-c*a14)*(1-(z14*(1-a14)))	0	aa*c/(8*(1-c*a14))-za*(1-a14)/(8*z14*(1-c*a14))	aa*c/(8*(1-c*a14))+za*(1-a14)/(8*z14*(1-c*a14))	0	-aa*c/(8*(1-c*a14))-za*(1-a14)/(8*z14*(1-c*a14))	-aa*c/(8*(1-c*a14))+za*(1-a14)/(8*z14*(1-c*a14))	0	0	0	za*(1-a14)/(8*z14*(1-c*a14))	-aa*c/(8*(1-c*a14))
15	AaBB	AAbb	4*p^3*q*t^2*u^2	0.75	0.5	0	0	0	0.5	0.5	0	0	0	0	z0+0.5*za	z0+za/2	a0+aa	(1-c*a15)*(1-(z15*(1-a15)))	0	0	0	-za*(1-a15)/(4*z15*(1-c*a15))	za*(1-a15)/(4*z15*(1-c*a15))	0	0	0	0	za*(1-a15)/(8*z15*(1-c*a15))	0
16	AaBB	Aabb	8*p^2*q^2*t^2*u^2	0.5	0.5	0	0	0	0.25	0.5	0.25	0	0	0	z0+1*za	z0+za	a0+aa	(1-c*a16)*(1-(z16*(1-a16)))	0	0	0	-za*(1-a16)/(4*z16*(1-c*a16))	0	za*(1-a16)/(4*z16*(1-c*a16))	0	0	0	za*(1-a16)/(4*z16*(1-c*a16))	0
17	AaBB	aabb	4*p*q^3*t^2*u^2	0.25	0.5	0	0	0	0	0.5	0.5	0	0	0	z0+1.5*za	z0+3*za/2	a0+aa	(1-c*a17)*(1-(z17*(1-a17)))	0	0	0	0	-za*(1-a17)/(4*z17*(1-c*a17))	za*(1-a17)/(4*z17*(1-c*a17))	0	0	0	za*(1-a17)/(8*z17*(1-c*a17))	0
18	aaBB	aaBB	q^4*t^4	0	1	0	0	1	0	0	0	0	0	0	z0+2*za	z0+2*za	a0	(1-c*a18)*(1-(z18*(1-a18)))	0	0	0	0	0	0	0	0	0	0	0
19	aaBB	AABb	4*p^2*q^2*t^3*u	0.5	0.75	0	0.5	0	0	0.5	0	0	0	0	z0+1*za	z0+za	a0+aa/2	(1-c*a19)*(1-(z19*(1-a19)))	0	aa*c/(4*(1-c*a19))	0	0	-aa*c/(4*(1-c*a19))	0	0	0	0	0	-aa*c/(8*(1-c*a19))
20	aaBB	AaBb	8*p*q^3*t^3*u	0.25	0.75	0	0.25	0.25	0	0.25	0.25	0	0	0	z0+1.5*za	z0+3*za/2	a0+aa/2	(1-c*a20)*(1-(z20*(1-a20)))	0	aa*c/(8*(1-c*a20))-za*(1-a20)/(8*z20*(1-c*a20))	aa*c/(8*(1-c*a20))+za*(1-a20)/(8*z20*(1-c*a20))	0	-aa*c/(8*(1-c*a20))-za*(1-a20)/(8*z20*(1-c*a20))	-aa*c/(8*(1-c*a20))+za*(1-a20)/(8*z20*(1-c*a20))	0	0	0	za*(1-a20)/(8*z20*(1-c*a20))	-aa*c/(8*(1-c*a20))
21	aaBB	aaBb	4*q^4*t^3*u	0	0.75	0	0	0.5	0	0	0.5	0	0	0	z0+2*za	z0+2*za	a0+aa/2	(1-c*a21)*(1-(z21*(1-a21)))	0	0	aa*c/(4*(1-c*a21))	0	0	-aa*c/(4*(1-c*a21))	0	0	0	0	-aa*c/(8*(1-c*a21))
22	aaBB	AAbb	2*p^2*q^2*t^2*u^2	0.5	0.5	0	0	0	0	1	0	0	0	0	z0+1*za	z0+za	a0+aa	(1-c*a22)*(1-(z22*(1-a22)))	0	0	0	0	0	0	0	0	0	0	0
23	aaBB	Aabb	4*p*q^3*t^2*u^2	0.25	0.5	0	0	0	0	0.5	0.5	0	0	0	z0+1.5*za	z0+3*za/2	a0+aa	(1-c*a23)*(1-(z23*(1-a23)))	0	0	0	0	-za*(1 - a23)/(4*z23*(1 - c*a23))	za*(1 - a23)/(4*z23*(1 - c*a23))	0	0	0	za*(1-a23)/(8*z23*(1-c*a23))	0
24	aaBB	aabb	2*q^4*t^2*u^2	0	0.5	0	0	0	0	0	1	0	0	0	z0+2*za	z0+2*za	a0+aa	(1-c*a24)*(1-(z24*(1-a24)))	0	0	0	0	0	0	0	0	0	0	0
25	AABb	AABb	4*p^4*t^2*u^2	1	0.5	0.25	0	0	0.5	0	0	0.25	0	0	z0+0*za	z0	a0+aa	(1-c*a25)*(1-(z25*(1-a25)))	aa*c/(4*(1-a25*c))	0	0	0	0	0	aa*c/(4*(1-a25*c))	0	0	0	-aa*c/(4*(1-a25*c))
26	AABb	AaBb	16*p^3*q*t^2*u^2	0.75	0.5	0.125	0.125	0	0.25	0.25	0	0.125	0.125	0	z0+0.5*za	z0+za/2	a0+aa	(1-c*a26)*(1-(z26*(1-a26)))	aa*c/(8*(1-c*a26))-za*(1-a26)/(16*z26*(1-c*a26))	aa*c/(8*(1-c*a26))+za*(1-a26)/(16*z26*(1-c*a26))	0	-za*(1-a26)/(8*z26*(1-c*a26))	za*(1-a26)/(8*z26*(1-c*a26))	0	-aa*c/(8*(1-c*a26))-za*(1-a26)/(16*z26*(1-c*a26))	-aa*c/(8*(1-c*a26))+za*(1-a26)/(16*z26*(1-c*a26))	0	za*(1-a26)/(8*z26*(1-c*a26))	-aa*c/(4*(1-c*a26))
27	AABb	aaBb	8*p^2*q^2*t^2*u^2	0.5	0.5	0	0.25	0	0	0.5	0	0	0.25	0	z0+1*za	z0+za	a0+aa	(1-c*a27)*(1-(z27*(1-a27)))	0	aa*c/(4*(1-c*a27))	0	0	0	0	0	-aa*c/(4*(1-c*a27))	0	0	-aa*c/(4*(1-c*a27))
28	AABb	AAbb	4*p^4*t*u^3	1	0.25	0	0	0	0.5	0	0	0.5	0	0	z0+0*za	z0	a0+3*aa/2	(1-c*a28)*(1-(z28*(1-a28)))	0	0	0	aa*c/(4*(1-a28*c))	0	0	-aa*c/(4*(1-a28*c))	0	0	0	-aa*c/(8*(1-a28*c))
29	AABb	Aabb	8*p^3*q*t*u^3	0.75	0.25	0	0	0	0.25	0.25	0	0.25	0.25	0	z0+0.5*za	z0+za/2	a0+3*aa/2	(1-c*a29)*(1-(z29*(1-a29)))	0	0	0	aa*c/(8*(1-c*a29))-za*(1-a29)/(8*z29*(1-c*a29))	aa*c/(8*(1-c*a29))+za*(1-a29)/(8*z29*(1-c*a29))	0	-aa*c/(8*(1-c*a29))-za*(1-a29)/(8*z29*(1-c*a29))	-aa*c/(8*(1-c*a29))+za*(1-a29)/(8*z29*(1-c*a29))	0	za*(1-a29)/(8*z29*(1-c*a29))	-aa*c/(8*(1-c*a29))
30	AABb	aabb	4*p^2*q^2*t*u^3	0.5	0.25	0	0	0	0	0.5	0	0	0.5	0	z0+1*za	z0+za	a0+3*aa/2	(1-c*a30)*(1-(z30*(1-a30)))	0	0	0	0	aa*c/(4*(1-c*a30))	0	0	-aa*c/(4*(1-c*a30))	0	0	-aa*c/(8*(1-c*a30))
31	AaBb	AaBb	16*p^2*q^2*t^2*u^2	0.5	0.5	0.0625	0.125	0.0625	0.125	0.25	0.125	0.0625	0.125	0.0625	z0+1*za	z0+za	a0+aa	(1-c*a31)*(1-(z31*(1-a31)))	aa*c/(16*(1-c*a31))-za*(1-a31)/(16*z31*(1-c*a31))	aa*c/(8*(1-a31*c))	aa*c/(16*(1-c*a31))+za*(1-a31)/(16*z31*(1-c*a31))	-za*(1-a31)/(8*z31*(1-c*a31))	0	za*(1-a31)/(8*z31*(1-c*a31))	-aa*c/(16*(1-c*a31))-za*(1-a31)/(16*z31*(1-c*a31))	-aa*c/(8*(1-a31*c))	-aa*c/(16*(1-c*a31))+za*(1-a31)/(16*z31*(1-c*a31))	za*(1-a31)/(4*z31*(1-c*a31))	-aa*c/(4*(1-a31*c))
32	AaBb	aaBb	16*p*q^3*t^2*u^2	0.25	0.5	0	0.125	0.125	0	0.25	0.25	0	0.125	0.125	z0+1.5*za	z0+3*za/2	a0+aa	(1-c*a32)*(1-(z32*(1-a32)))	0	aa*c/(8*(1-c*a32))-za*(1-a32)/(16*z32*(1-c*a32))	aa*c/(8*(1-c*a32))+za*(1-a32)/(16*z32*(1-c*a32))	0	-za*(1 - a32)/(8*z32*(1 - c*a32))	za*(1 - a32)/(8*z32*(1 - c*a32))	0	-aa*c/(8*(1-c*a32))-za*(1-a32)/(16*z32*(1-c*a32))	-aa*c/(8*(1-c*a32))+za*(1-a32)/(16*z32*(1-c*a32))	za*(1-a32)/(8*z32*(1-c*a32))	-aa*c/(4*(1-c*a32))
33	AaBb	AAbb	8*p^3*q*t*u^3	0.75	0.25	0	0	0	0.25	0.25	0	0.25	0.25	0	z0+0.5*za	z0+za/2	a0+3*aa/2	(1-c*a33)*(1-(z33*(1-a33)))	0	0	0	aa*c/(8*(1-c*a33))-za*(1-a33)/(8*z33*(1-c*a33))	aa*c/(8*(1-c*a33))+za*(1-a33)/(8*z33*(1-c*a33))	0	-aa*c/(8*(1-c*a33))-za*(1-a33)/(8*z33*(1-c*a33))	-aa*c/(8*(1-c*a33))+za*(1-a33)/(8*z33*(1-c*a33))	0	za*(1-a33)/(8*z33*(1-c*a33))	-aa*c/(8*(1-c*a33))
34	AaBb	Aabb	16*p^2*q^2*t*u^3	0.5	0.25	0	0	0	0.125	0.25	0.125	0.125	0.25	0.125	z0+1*za	z0+za	a0+3*aa/2	(1-c*a34)*(1-(z34*(1-a34)))	0	0	0	aa*c/(16*(1-c*a34))-za*(1-a34)/(8*z34*(1-c*a34))	aa*c/(8*(1-c*a34))	aa*c/(16*(1-c*a34))+za*(1-a34)/(8*z34*(1-c*a34))	-aa*c/(16*(1-c*a34))-za*(1-a34)/(8*z34*(1-c*a34))	-aa*c/(8*(1-c*a34))	-aa*c/(16*(1-c*a34))+za*(1-a34)/(8*z34*(1-c*a34))	za*(1-a34)/(4*z34*(1-c*a34))	-aa*c/(8*(1-c*a34))
35	AaBb	aabb	8*p*q^3*t*u^3	0.25	0.25	0	0	0	0	0.25	0.25	0	0.25	0.25	z0+1.5*za	z0+3*za/2	a0+3*aa/2	(1-c*a35)*(1-(z35*(1-a35)))	0	0	0	0	aa*c/(8*(1-c*a35))-za*(1-a35)/(8*z35*(1-c*a35))	aa*c/(8*(1-c*a35))+za*(1-a35)/(8*z35*(1-c*a35))	0	-aa*c/(8*(1-c*a35))-za*(1-a35)/(8*z35*(1-c*a35))	-aa*c/(8*(1-c*a35))+za*(1-a35)/(8*z35*(1-c*a35))	za*(1-a35)/(8*z35*(1-c*a35))	-aa*c/(8*(1-c*a35))
36	aaBb	aaBb	4*q^4*t^2*u^2	0	0.5	0	0	0.25	0	0	0.5	0	0	0.25	z0+2*za	z0+2*za	a0+aa	(1-c*a36)*(1-(z36*(1-a36)))	0	0	aa*c/(4*(1-c*a36))	0	0	0	0	0	-aa*c/(4*(1-c*a36))	0	-aa*c/(4*(1-a36*c))
37	aaBb	AAbb	4*p^2*q^2*t*u^3	0.5	0.25	0	0	0	0	0.5	0	0	0.5	0	z0+1*za	z0+za	a0+3*aa/2	(1-c*a37)*(1-(z37*(1-a37)))	0	0	0	0	aa*c/(4*(1 - c*a37))	0	0	-aa*c/(4*(1 - c*a37))	0	0	-aa*c/(8*(1 - c*a37))
38	aaBb	Aabb	8*p*q^3*t*u^3	0.25	0.25	0	0	0	0	0.25	0.25	0	0.25	0.25	z0+1.5*za	z0+3*za/2	a0+3*aa/2	(1-c*a38)*(1-(z38*(1-a38)))	0	0	0	0	aa*c/(8*(1 - c*a38)) - za*(1 - a38)/(8*z38(1 - c*a38))	aa*c/(8*(1 - c*a38)) + za*(1 - a38)/(8*z38(1 - c*a38))	0	-aa*c/(8*(1 - c*a38)) - za*(1 - a38)/(8*z38(1 - c*a38))	-aa*c/(8*(1 - c*a38))+za*(1 - a38)/(8*z38(1 - c*a38))	za*(1-a38)/(8*z38*(1-c*a38))	-aa*c/(8*(1 - c*a38))
39	aaBb	aabb	4*q^4*t*u^3	0	0.25	0	0	0	0	0	0.5	0	0	0.5	z0+2*za	z0+2*za	a0+3*aa/2	(1-c*a39)*(1-(z39*(1-a39)))	0	0	0	0	0	aa*c/(4*(1-c*a39))	0	0	-aa*c/(4*(1-c*a39))	0	-aa*c/(8*(1-c*a39))
40	AAbb	AAbb	p^4*u^4	1	0	0	0	0	0	0	0	1	0	0	z0+0*za	z0	a0+2*aa	(1-c*a40)*(1-(z40*(1-a40)))	0	0	0	0	0	0	0	0	0	0	0
41	AAbb	Aabb	4*p^3*q*u^4	0.75	0	0	0	0	0	0	0	0.5	0.5	0	z0+0.5*za	z0+za/2	a0+2*aa	(1-c*a41)*(1-(z41*(1-a41)))	0	0	0	0	0	0	-za*(1 - a41)/(4*z41*(1 - c*a41))	za*(1 - a41)/(4*z41*(1 - c*a41))	0	za*(1-a41)/(8*z41*(1-c*a41))	0
42	AAbb	aabb	2*p^2*q^2*u^4	0.5	0	0	0	0	0	0	0	0	1	0	z0+1*za	z0+za	a0+2*aa	(1-c*a42)*(1-(z42*(1-a42)))	0	0	0	0	0	0	0	0	0	0	0
43	Aabb	Aabb	4*p^2*q^2*u^4	0.5	0	0	0	0	0	0	0	0.25	0.5	0.25	z0+1*za	z0+za	a0+2*aa	(1-c*a43)*(1-(z43*(1-a43)))	0	0	0	0	0	0	-za*(1 - a43)/(4*z43*(1 - c*a43))	0	za*(1 - a43)/(4*z43*(1 - c*a43))	za*(1 - a43)/(4*z43*(1 - c*a43))	0
44	Aabb	aabb	4*p*q^3*u^4	0.25	0	0	0	0	0	0	0	0	0.5	0.5	z0+3*za/2	z0+3*za/2	a0+2*aa	(1-c*a44)*(1-(z44*(1-a44)))	0	0	0	0	0	0	0	-za*(1 - a44)/(4*z44*(1 - c*a44))	za*(1 - a44)/(4*z44*(1 - c*a44))	za*(1 - a44)/(8*z44*(1 - c*a44))	0
45	aabb	aabb	q^4*u^4	0	0	0	0	0	0	0	0	0	0	1	z0+2*za	z0+2*za	a0+2*aa	(1-c*a45)*(1-(z45*(1-a45)))	0	0	0	0	0	0	0	0	0	0	0
